# Supplementary material for: Structural and functional analyses of hepatitis B virus X protein BH3-like domain and Bcl-xL interaction
Source: Nat Commun. 2019 Jul 19;10:3192. doi: 10.1038/s41467-019-11173-1 (PMC6642116; doi:10.1038/s41467-019-11173-1)
Supplement: Supplementary file 4 — Source Data [file 41467_2019_11173_MOESM4_ESM.xlsx]

## Sheet: Figure 2a
	Figure 2a
	Anti-Bcl-xL antibody (1:2000, Proteintech, #a10783-1-AP)
	Anti-β-tublin antibody (1:2000, Abcam,#ab179513)

## Sheet: Figure 2b
Figure 2b
	Anti-Bcl-xL antibody (1:2000, Proteintech, #a10783-1-AP)
	anti-HBx antibody 16F9 (1:1000, Developed and validated by our lab).
	Anti-Bcl-xL antibody (1:2000, Proteintech, #a10783-1-AP)
	anti-HBx antibody 16F9 (1:1000, Developed and validated by our lab).
	Anti-β-tublin antibody (1:2000, Abcam, #ab179513)

## Sheet: Figure 3b-i
Figure 3b
	HBx-aa113-135 peptides	WT			WLAA			Control
	HBcAg in cells (fold-change to WT)	1.05687	0.951799	0.991335	0.546302	0.465033	0.491399	0.472055	0.662987	0.512028
Figure 3c
	HBx-aa113-135 peptides	WT			WLAA			Control
	HBeAg in culture medium (fold-change to WT)	0.91937	1.09046	0.99016	0.44755	0.39278	0.40523	0.32893	0.38885	0.34398
Figure 3d
	HBx-aa113-135 peptides	WT			W120A,L123A			Control
	HBsAg in culture medium (fold-change to WT)	0.97094	1.03827	0.99079	0.37924	0.35567	0.3519	0.2151	0.22737	0.20726
Figure 3e
	HBx-aa113-135 peptides	WT			W120A,L123A			Control
	Secreted HBV DNA (Copies/mL)	3830000	2973000	4056000	1584000	1498000	1278000	990600	564700	887700
Figure 3f
	pTT22m-HBx	WT			W120A,L123A			Control
	HBcAg in cells (fold-change to WT)	1.01631	0.917508	1.06618	0.550627	0.429081	0.408586	0.48445	0.594881	0.444173
Figure 3g
	pTT22m-HBx	WT			W120A,L123A			Control
	HBeAg in culture medium (fold-change to WT)	0.88659	1.07706	1.03635	0.457363	0.365989	0.379502	0.331853	0.418054	0.349537
Figure 3h
	pTT22m-HBx	WT			W120A,L123A			Control
	HBsAg in culture medium (fold-change to WT)	0.942669	1.03187	1.02546	0.38996	0.332183	0.356345	0.214739	0.189147	0.205171
Figure 3i
	pTT22m-HBx	WT			W120A,L123A			Control
	Secreted HBV DNA (Copies/mL)	10647400	9127110	8395920	3278880	3130820	3067200	2773680	1694100	2041710

## Sheet: Figure 4a
Figure 4a

## Sheet: Figure 4b
Figure 4b

## Sheet: Figure 4c-d
Figure 4c
	pHBV1.3	WT						W120A,L123A						X-null
	Serum HBsAg (fold-change to WT)	0.980443	1.02234	0.931416	1.0658	0.922569	1.07743	0.557459	0.539603	0.694923	0.150408	0.296852	0.585582	0.090893	0.192822	0.220501	0.263092	0.125007	0.116131
Figure 4d
	pHBV1.3	WT						W120A,L123A						X-null
	Serum HBeAg (fold-change to WT)	0.732946	0.736074	1.28097	1.35367	0.851232	1.04511	0.0626342	0.0538876	0.0340226	0.0249796	0.0246089	0.0631531	0.0208286	0.0191979	0.0120821	0.0209769	0.0171225	0.0169742

## Sheet: Figure 4f, h, i, j
Figure 4f
pHBV1.3	WT						W120A,L123A						X-null
HBcAg in liver lysate (RLU)	8151060	11020420	11599740	9609270	5786790	9721230	3490690	2387370	2417700	3863170	2026670	3257180	2142970	1728930	1659400	2261920	1838820	1341220
Figure 4h
pHBV1.3	WT						W120A,L123A						X-null
HBsAg in liver lysate (IU/mL)	252.5	586.5	334.634	514.6	327.017	327.017	69	115.972	182.083	83.2665	130.188	142.945	55.1563	86.5988	39.6015	61.9173	92.3022	67.9848
Figure 4i
Recombinant HBV		HBV-WT			HBV-WL/AA			HBV-Xnull			Negative control
HBeAg in HepG2-NTCP (NCU/mL)	D2	0.014227	0.015281	0.015281	0.009982	0.014227	0.009982	0.009982	0.012111	0.009982	0.009982	0.012111	0.012111
	D4	0.033133	0.048894	0.049814	0.012195	0.012195	0.013169	0.010238	0.009253	0.009253	0.011218	0.012195	0.010238
	D6	0.255785	0.277206	0.30708	0.026557	0.03126	0.030322	0.010238	0.010238	0.009253	0.010238	0.011218	0.010238
	D8	1.11461	1.06115	1.10465	0.075705	0.074695	0.075705	0.011361	0.011361	0.010267	0.01245	0.01245	0.011361
Figure 4j
Recombinant HBV		HBV-WT			HBV-WL/AA			HBV-Xnull			Negative control
HBsAg in HepG2-NTCP (IU/mL)	D2	3.28255	3.40809	2.94225	5.29029	3.64496	5.28894	3.93397	4.1287	5.02123	0.032419	0.045749	0.048837
	D4	0.794248	0.91985	0.796051	0.351002	0.476191	0.464071	0.215555	0.252495	0.178647	0.030167	0.033001	0.033397
	D6	2.23808	2.33927	2.72996	0.649167	0.762135	0.658755	0.074013	0.07184	0.075294	0.034416	0.031811	0.035491
	D8	6.76947	6.31716	6.94069	1.78622	1.71271	1.84658	0.054539	0.06254	0.064089	0.033033	0.033637	0.039304

## Sheet: Figure 6a
Figure 6a
	ABT263 [nM]	0	125	250	500	1000
	HBV DNA (fold change to non-treatment)	1	0.965936	1.02101	1.02101	1
		1	1.03527	0.965936	0.972655	0.939523
		1	1.02811	0.946058	0.965936	0.939523

## Sheet: Figure 6b
	Figure 6b

## Sheet: Figure 6c-d
Figure 6c
	Peptides	HBx113-135			HBx118-127			Control
	HBV DNA (fold-change to control)	0.863564	0.925967	0.943612	0.594808	0.69758	0.690992	0.94397	1.01946	1.03657
Figure 6d
	Peptides	HBx113-135			HBx118-127			Control
	HBsAg in culture medium (fold-change to control)	0.931305	0.808479	0.907021	0.732446	0.702795	0.702621	1.09745	0.872094	1.03046

[truncated: 4 more sheets: Figure 6e-g, Figure 7a-d, Figure S4a, Figure S4b]
